# Supplementary material for: Impact of Gut Microbiota and SCFAs in the Pathogenesis of PCOS and the Effect of Metformin Therapy
Source: Int J Mol Sci. 2024 Oct 2;25(19):10636. doi: 10.3390/ijms251910636 (PMC11477200; doi:10.3390/ijms251910636)
Supplement: Supplementary file 1 [file ijms-25-10636-s001.zip]

Archive with 2 entries (2 files):
- Supplementary_S1.pdf
- supplementary_S2.xlsx
