# Supplementary material for: Impact of Gut Microbiota and SCFAs in the Pathogenesis of PCOS and the Effect of Metformin Therapy
Source: Int J Mol Sci. 2024 Oct 2;25(19):10636. doi: 10.3390/ijms251910636 (PMC11477200; doi:10.3390/ijms251910636)
Supplement: Supplementary file 1 [file ijms-25-10636-s001.zip › supplementary_S2.xlsx]

## Sheet: clinical before treatment
sample	loss weight	restoring cycle	Treatment effect (0- no effect, 1 - part, 2 - full)	group	BMI group	Groups on inner fat	age	height	Weight	BMI	Body fat	Android fat	Gynoid fat	Total fat, %	Total fat, g	visceral fat, g	AMG	SHBG	Total testosterone	Free Testosterone	Androstendion	Glucose fasting	Glucose after 1 hour	Glucose after 2 hours	Insulin fasting	Insulin after 1 hour	Insulin after 2 hours	Cholesterol	Triglycerides	LDL	HDL	Leptin	Adiponectin	IL-1	IL-6	TNF	CRP
4	0	0	0	PCOS	1	1	19	164	50	18.6	18.5	15.3	30.4	23.9	11862	0	19.17	51.5	1.99	2	21	4.9	5.7	2.4	4.49	75.6	12.68	3.8	0.4	1.54	2.09	NA	NA	NA	NA	NA	NA
6	0	0	0	PCOS	1	2	19	155	56	23.3	34	32.1	41.2	34.8	20980	191	14	24	3.29	2.1	26.7	4.8	5	5.2	7.15	70.1	76.2	4.3	0.6	2.5	1.4	8.48	19.29	0.81	0.04	0.04	0.5
7	0	1	1	PCOS	1	1	22	167	52	18.6	23	20.3	33.8	28.4	13899	34	24.1	127	0.758	1.6	16.5	5.3	5	5.2	9.7	44.4	39.6	4.6	0.5	1.89	2.05	24.53	9.83	0.84	0.05	0.56	4.8
8	0	1	1	PCOS	2	3	24	176	87	28.1	40.2	41.6	39.9	37.4	30927	781	8.9	25.1	0.9	0.4	11.3	5.3	5	6	11	87.3	104.6	4.6	0.7	2.77	1.41	15.85	14.05	0.71	2.69	0.19	4.8
9	0	1	1	PCOS	2	3	26	156	69	28.4	48.9	51	48.2	45.4	30471	943	19	54.3	3.1	2.5	NA	5.8	10.8	8.5	13.1	143	139	4.8	1.1	2.6	1.35	11.36	NA	0.85	3.19	0.13	4.9
12	0	1	1	PCOS	1	2	33	162	49	18.7	29.4	28.7	38.4	32.5	15590	6	14.9	94	1.9	6.9	21.5	4.6	9.2	8.3	5.79	257	559	6.5	0.6	2.92	2.62	NA	NA	NA	NA	NA	NA
14	1	1	2	PCOS	3	3	26	162	82	31.2	45.2	48.2	50.4	45	36562	930	22.9	37.7	1.41	2.89	19.1	4.7	8.7	4.1	12	153	26.49	4.9	0.9	2.68	1.79	6.49	NA	0.77	3.11	0.52	4.5
15	1	1	2	PCOS	2	3	19	175	81	26.4	NA	NA	NA	39.6	NA	NA	1.96	9.4	1.26	0.79	21.35	4.7	7.5	6.8	24.9	231	177	4.5	0.6	2.7	1.68	25.34	4.17	0.87	2.15	0.82	2.3
16	0	1	1	PCOS	1	2	32	178	65	20.5	NA	NA	NA	31.3	NA	NA	13.23	44	2.37	4.99	4.33	5	6.7	5.3	12.7	165.4	121.9	5.3	1.2	2.5	0.6	5.49	17.93	0.86	0.05	0.05	5.3
24	0	0	0	PCOS	1	1	19	171	59	20.2	26.8	25.2	36.7	29.3	16748	20	16.6	45	1.74	2.85	41.7	5	8.9	6.6	9.3	151	121	5	0.7	2.65	2.2	65.92	11.38	0.81	2.1	0.04	4.8
25	0	0	0	PCOS	1	1	21	175	57	18.6	NA	NA	NA	26	NA	NA	22.5	68	1.85	2.9	39.2	5	5.3	5.8	5.36	57.89	20.18	4.3	0.8	1.88	1.62	18.24	9.5	0.78	1.2	0.07	5.5
28	0	1	1	PCOS	1	1	19	175	59	19.3	NA	NA	NA	27	NA	NA	19.7	51.5	3.8	4.3	28.4	5	7	6.9	11.9	110.9	106.4	5	0.5	2.59	1.51	21.45	15.53	0.77	0.05	0.39	4.9
31	0	1	1	PCOS	1	2	26	167	66	23.7	27.5	50.1	52.4	32.4	21384	126	14.9	51	1.6	NA	15.8	5	8.3	4.6	9.15	126	39	5	0.9	2.8	1.3	18.06	17.3	0.81	0.04	0.04	2.1
32	0	1	1	PCOS	1	2	18	170	55	19	34	34.4	45	37.6	20116	235	5.12	42.9	1.75	0.7	23	5.4	8.1	6.3	12.1	136.7	74.5	4.9	0.4	2.06	1.99	21.05	21.71	0.59	0.36	0.03	2.1
33	0	1	1	PCOS	3	3	28	161	88	33.9	51	55.3	51.7	48.5	42384	1199	9.36	34	1.1	1.88	12.95	5	8.8	6.3	12.86	81.5	58.5	5	0.7	2.55	1.48	35.13	NA	0.6	1.97	0.03	5.2
34	1	1	2	PCOS	2	3	29	170	86	29.8	46.9	50.7	38.7	39.9	34433	1591	3.39	11.1	1.4	NA	26.2	5.6	6	5	33.8	246.3	247.6	4.6	1.4	2.37	0.72	5.15	NA	0.61	1.3	1.3	3.5
36	1	1	2	PCOS	1	2	23	162	58	22.1	31	32.2	34.7	30.4	16674	147	12	NA	0.86	1.6	23	5.1	6.6	6	7.9	51.9	72.3	5.7	0.6	2.8	2	10.56	7.33	0.55	0.66	0.66	4.9
39	0	0	0	PCOS	2	3	21	155	63	26.2	44.9	46.5	46.2	42.7	26074	654	14.6	37.2	2.6	2.8	NA	5.1	5.2	4.9	14.4	80.9	87.5	4.6	1.3	2.56	1.3	13.79	13.1	0.65	0.65	0.65	4.9
49	1	1	2	PCOS	2	3	34	165	81	29.8	48.1	50.6	52	45.4	78457	960	15.9	35.8	1.56	2.6	14.1	5.2	7.2	5.7	15	180	120	5.1	0.6	2.94	1.3	14.66	7.71	0.58	1.93	1.93	5.3
51	0	1	1	PCOS	1	2	23	162	58	22.1	34.4	33.9	43.3	35.9	56122	357	13.98	30.1	1.73	1.82	27.3	4.8	6.5	3.7	6.35	65.33	21.74	4.3	0.6	2.09	1.61	7.12	19.32	0.56	1	1	2.6
53	0	1	1	PCOS	2	3	21	170	85	29.4	NA	NA	NA	45	NA	632	3.49	23.7	1.81	4.62	21.8	5.2	5.8	5.5	8.56	47.57	41.65	6.3	0.8	3.43	1.81	26.42	13.32	0.55	3.63	3.63	1.9
55	1	0	0	PCOS	2	3	24	165	74	27.2	47.6	51.1	41	43.1	72716	700	23.8	21.6	1.57	5.6	17.8	5.1	7.3	6.9	12.43	126.4	89.14	6.2	1.4	3.56	1.21	16.55	4.59	0.58	2.17	0.03	4
57	0	1	1	PCOS	1	1	28	179	64	20	NA	NA	NA	NA	NA	NA	10.5	37.9	1.13	0.2	8.6	5	8.3	5.6	6.17	86	52.1	4	0.4	1.92	1.77	52.68	NA	0.54	1.19	0.19	5.1
59	1	1	2	PCOS	1	2	31	166	59	21.4	29.2	29.9	34.4	32.2	18117	2	12.7	53	1.83	2.1	13	5	6.1	5.6	8.7	81	45.3	4.4	0.5	1.82	1.85	44.1	NA	0.57	1.55	0.55	6.9
61	0	1	1	PCOS	1	2	23	164	59	21.9	28.6	24.66	37	30.6	57759	91	5.53	60	1.1	0.8	20.2	4.9	9.5	5	6.4	114.3	55.7	6.1	0.5	3.12	2.15	8.43	8.54	0.58	1.27	0.27	5
62	0	0	0	PCOS	1	1	18	168	57	20.2	24	18.8	37.2	29.3	56470	0	3.31	21.8	2.24	8.02	32.4	4.4	5.7	5.7	12.12	100	248	3.9	0.6	1.84	1.55	14.51	6.62	0.51	1.18	0.18	3.3
63	1	1	2	PCOS	2	3	29	165	72	26.4	48.5	50.3	45.6	43.6	30247	985	9.6	35	1.97	1.7	9.8	5.3	8.7	5.6	18.6	308	77	5.6	0.9	1.8	0.9	59.85	10.54	0.57	2.15	2.15	8.3
66	0	1	1	PCOS	3	3	27	168	99	35.1	49.9	53.8	45.5	46	97537	1679	5.93	21.9	1.76	1.7	12.6	5.8	9.3	7	29.2	340.8	196.2	4.5	2.1	2.41	1.12	11.82	19.16	0.63	1.11	1.11	8.7
70	0	1	1	PCOS	1	2	24	172	72	24.3	38.5	37.4	45	38.9	70359	309	13.98	66.2	1.3	1.33	12.3	5.1	7.1	5.6	10.69	91.97	51.75	4.9	1	2.77	1.24	11.23	14.34	0.6	1.18	1.18	4.3
71	0	0	0	PCOS	2	3	18	165	69	25.3	NA	NA	NA	37.9	NA	290	25.01	54.8	1.8	1.95	20.2	4.4	6.8	5.4	10.2	121.3	51.7	4.85	0.84	2.6	1.87	33.34	22.18	0.8	2.04	0.04	4.5
72	0	1	1	PCOS	1	2	28	169	60	21	29.1	26.3	35.6	30.4	58205	158	9.9	77.9	1.4	NA	28.5	4.5	8.2	5.3	8.2	91.2	47.6	4.6	0.6	1.36	1.8	36.76	16.82	0.79	1.04	0.03	5.1
75	0	1	1	PCOS	1	2	18	169	55	19.3	29.2	26	40	32	17215	160	5.14	52.7	0.96	1.54	17.8	5.6	6.3	5.8	22.16	58.19	78.22	3.1	0.4	1.82	0.64	7.69	12.28	0.7	1.31	0.31	3.5
76	1	1	2	PCOS	3	3	39	153	82	35	57.4	60.1	54.4	52.8	42007	1523	8.28	28.4	2.4	1.7	9.3	5.2	8.2	6.8	22.89	120.7	99.02	5.5	1.4	3.32	1.5	19.95	8.06	1.1	2.32	0.03	7.4
77	0	1	1	PCOS	1	2	31	164	56	20.8	NA	NA	NA	38.6	NA	NA	8.23	51.6	1.45	NA	19.5	5	6.8	5.8	6.8	57.68	37.72	6.8	1.1	3.8	1.95	9.11	14.03	0.8	1.07	0.03	5.1
78	0	0	0	PCOS	1	2	18	175	69	22.5	30.5	29.6	39.9	33.6	23747	165	8.23	42.7	1.27	2.85	19.2	5	6.1	5.5	7.4	54.6	32.4	4.3	0.4	1.49	1.85	23.68	9.49	0.78	0.07	0.27	3.3
79	0	0	0	PCOS	1	2	27	162	62	23.6	39.7	43.2	39.6	37.5	NA	731	5.7	22	3.3	3.2	15.9	4.4	6.8	5.7	3.9	96.6	65	3.6	0.8	1.89	1.06	24.31	8.22	0.96	1.34	0.65	4.4
80	0	0	0	PCOS	1	2	22	156	53	21.8	NA	NA	NA	34.7	NA	117	4.03	79	0.79	1.23	5.43	5	6.6	5.3	10.91	98.6	33.52	3.1	0.3	1.82	0.92	38.67	16.92	0.53	1.17	1.17	5
82	0	0	0	PCOS	1	2	29	170	54	18.7	29	26.8	36.6	31.4	16243	175	6.32	93.1	1.46	1.8	9.4	4.4	7.9	6	6.03	98.73	68.44	4.7	0.9	2	2.31	22.2	17.47	0.52	0.65	0.65	5.3
86	1	1	2	PCOS	3	3	38	164	87	32.3	45.6	47.2	39.2	40	34174	976	3.39	20	1.86	NA	16.9	5.6	11.2	6.7	24.1	178	211	7.4	1.9	4.47	1.41	52.82	8.6	0.59	1.95	0.95	9.9
87	0	1	1	PCOS	1	2	21	157	58	23.5	NA	NA	NA	37	NA	NA	7	45.6	1	1	9.8	4.7	8	5	4.3	81.7	20.9	4	0.7	1.93	1.34	39.39	10.05	0.56	1.41	1.41	4.9
88	0	0	0	PCOS	2	3	26	165	70	25.7	NA	NA	NA	42	NA	293	6.2	25	0.89	1	32.2	4.9	8.7	7.1	12.11	201.8	150.4	4.4	1.4	2.49	1.27	10.35	NA	0.59	2.61	2.61	3.6
89	0	0	0	PCOS	1	1	19	163	61	23	NA	NA	NA	28.6	NA	NA	9.5	54.6	1.86	1.7	17.5	5.2	6.9	6.1	11.68	72.47	85.37	4.4	0.3	2.02	1.76	43.46	NA	0.62	1.02	1.02	4.6
90	0	1	1	PCOS	1	2	23	172	71	24	NA	NA	NA	38	NA	NA	15.7	41	1.2	3	19.4	4.7	9.2	5.8	8.5	72	70	4.9	1.5	1.7	1.2	10.74	NA	0.57	0.66	0.66	4.8
91	1	0	0	PCOS	3	3	32	165	90	33.1	52	52.8	50.6	49.7	43647	1059	12.3	50.9	1.8	1	7.1	5.3	6.6	6.5	11.97	73.97	72.24	5.6	1.7	3.14	1.77	24.54	8.64	0.65	1.36	1.36	8.4
92	0	0	0	PCOS	1	2	21	150	49	21.8	NA	NA	NA	32.5	NA	164	7.8	51	1.51	1.7	17.3	5.4	3.4	6.4	8.8	25.3	103.8	5.6	0.7	2.55	2.26	2.07	17.08	0.56	0.58	0.58	3.2
93	0	0	0	PCOS	1	2	23	180	72	22.2	NA	NA	NA	32	NA	245	7.24	51	1.5	NA	30	5.2	6.5	4.9	15.24	239.4	50.63	4.9	0.6	2.38	1.8	9.7	6.07	0.56	1.77	1.77	2.5
95	0	0	0	PCOS	1	2	19	168	64	22.7	NA	NA	NA	35	NA	NA	5.02	NA	1.76	1.9	18.4	4.7	7	4.6	4.32	151.6	36.8	4.7	0.4	1.87	0.99	20.44	NA	0.55	2.06	2.06	2.2
96	0	1	1	PCOS	1	2	29	166	66	24	NA	NA	NA	35.7	NA	NA	12.2	70.8	3.2	5.5	32.8	4.6	8.6	7.7	4.7	42.7	46.1	4.9	0.5	2.12	1.85	14.3	6.41	0.59	0.83	0.83	3.2
97	0	1	1	PCOS	1	1	21	164	51	19	NA	NA	NA	25.8	NA	NA	4.55	101	2.32	NA	13.3	4.7	6.4	4.9	5.06	72.3	52	4.6	0.7	NA	NA	2.65	NA	0.62	1.24	1.24	2.2
99	0	1	1	PCOS	1	2	20	167	56	20.1	NA	NA	NA	33	NA	284	13.77	46.5	1.97	2	18.3	5.2	8.3	5.2	16.82	193.9	65.4	4.9	0.9	2.1	1.7	14.8	NA	0.6	0.39	0.39	4.8
100	1	1	2	PCOS	2	3	36	155	69	28.7	NA	NA	NA	37.8	NA	686	9.8	30	1.6	1.4	9.2	5.8	11.2	9.2	19	168	120	6.8	2.1	4.2	1.27	21.82	17.73	0.58	1.95	0.95	8.7
101	0	1	1	PCOS	1	1	33	164	56	20.8	NA	NA	NA	28.8	NA	NA	13.2	44.5	2.7	4.5	30.9	5.6	9.2	7.3	6.7	39.9	32.6	5.6	0.8	2.91	1.83	12.99	20.57	0.59	1	0.03	3.2
102	0	1	1	PCOS	1	1	34	154	47	19.8	NA	NA	NA	26.7	NA	103	8.9	118	3.11	3	33.6	5.7	10.6	8	10.5	99.06	53.07	5.6	0.9	2.99	1.56	22.95	11.05	0.56	0.6	0.6	1.7
103	0	0	0	PCOS	1	1	20	159	58	22.9	21	14.7	30.7	23.9	54636	242	13.37	101	1.8	NA	19.9	5.4	4.9	5.1	5.07	21.27	27.02	5.1	0.8	NA	NA	19.37	NA	0.59	0.26	0.26	3.2
104	0	1	1	PCOS	2	3	39	174	84	27.7	NA	NA	NA	40.7	NA	345	2.65	17.8	1.1	2.8	7.9	5.4	10.6	6.3	10.97	162	50	5	0.7	3.17	1.06	24.66	14.55	0.57	1.81	0.81	4.7
105	1	1	2	PCOS	3	3	24	159	90	35.6	51	51.8	56.7	52.2	88922	763	18.3	36	1.9	2.89	18	4.8	6.2	6.1	21.79	67.18	80.84	2.6	0.7	1.02	1.14	26.71	NA	0.66	1.14	1.14	9.8
108	0	0	0	PCOS	2	3	20	171	75	25.6	42.8	45.7	49	44	73561	460	22	61.3	1	1.1	14	4.2	4.4	4.4	8.16	59.03	53.38	5.1	0.4	2.19	2.1	25.55	8.45	0.55	1.32	1.32	6.2
117	1	1	2	PCOS	3	3	34	161	81	31.2	49.9	49.7	52.6	47.1	37951	1442	6.5	17.7	1.84	3.8	10.9	5.5	7.9	4.9	10.6	114	41.9	5.6	0.7	3.9	0.8	17.53	11.27	0.68	3.21	3.21	7.8
121	1	1	2	PCOS	1	1	NA	165	56	20.6	NA	NA	NA	29	NA	185	8.9	26.3	2.1	NA	21.6	5.3	11.8	6.1	7.4	54	32	3.8	0.5	NA	NA	3.17	12.98	NA	NA	NA	3.2
122	1	1	2	PCOS	3	3	34	165	100	37	NA	NA	NA	56.1	NA	1678	21	15.6	1.8	NA	15.3	5.4	10.5	9.2	24.88	210.3	318.8	6.7	2.15	4.65	1.08	24.25	NA	NA	NA	NA	8.7
123	0	0	0	PCOS	3	3	NA	164	54	31.3	NA	NA	NA	43.3	NA	1234	8	35.1	1.92	NA	13.8	5.2	5.5	7.9	7.87	NA	122	5.2	0.5	2.35	1.93	44.98	8.05	NA	NA	NA	6
126	0	0	0	PCOS	1	1	31	166	53	19.2	NA	NA	NA	27.5	NA	115	7.8	42.3	2.31	NA	17.8	5.5	NA	NA	5.35	NA	NA	NA	NA	NA	NA	NA	NA	NA	NA	NA	NA
128	0	1	1	PCOS	1	2	NA	NA	NA	21	NA	NA	NA	39.2	NA	635	3.4	32	2.3	NA	21.3	5.5	8.7	5.6	6.7	80.4	42.26	5.4	1.9	NA	NA	NA	NA	NA	NA	NA	NA
132	1	1	2	PCOS	3	3	26	161	89	34.3	NA	NA	NA	39.3	NA	575	4.6	23	1.8	NA	19.9	4.8	7.3	3.5	22	123	64	6.1	NA	NA	NA	NA	NA	NA	NA	NA	NA
133	1	0	1	PCOS	3	3	30	165	89	32.7	NA	NA	NA	51.3	NA	1154	13	19.4	2.2	1.2	20.1	6.5	13.7	6.8	34	337	166	6.4	2.3	NA	NA	NA	NA	NA	NA	NA	5.9
111	0	1	1	PCOS	1	2	19	157	46	18.7	27.1	NA	NA	31	NA	NA	8.6	21.3	0.76	1.1	21	5	9.3	9.2	19	119	190	4.8	1	2.25	1.77	NA	NA	NA	1.5	NA	4.7
134	0	1	1	PCOS	1	2	32	173	70	23	NA	NA	NA	35	NA	481	21	NA	2.19	NA	20.6	6.3	11.4	8.7	14.3	102.1	87.7	4.8	NA	NA	NA	NA	NA	NA	NA	NA	NA
138	0	0	0	PCOS	1	2	NA	168	68	24.1	NA	NA	NA	36.3	NA	165	23	21	2	1.1	21.1	4.3	10.6	5.6	5	105	64	4.7	1.2	NA	NA	NA	NA	NA	NA	NA	NA
137	1	1	2	PCOS	3	3	29	168	91	32.2	NA	NA	NA	43.4	NA	534	20.3	31.1	2.85	2.8	24.6	4.8	7.5	7.3	17	152	60	5.3	1.8	NA	NA	NA	NA	NA	NA	NA	NA
1002	NA	NA	NA	control	1	NA	NA	NA	NA	18.5	NA	NA	NA	NA	NA	NA	NA	NA	NA	NA	NA	NA	NA	NA	NA	NA	NA	NA	NA	NA	NA	8.22	7.6	0.54	0.52	0.52	1.5
1003	NA	NA	NA	control	1	NA	NA	NA	NA	18.8	NA	NA	NA	NA	NA	NA	NA	NA	NA	NA	NA	NA	NA	NA	NA	NA	NA	NA	NA	NA	NA	39.48	13.85	0.57	0.88	0.88	6.2
1004	NA	NA	NA	control	1	NA	NA	NA	NA	19.7	NA	NA	NA	NA	NA	NA	NA	NA	NA	NA	NA	NA	NA	NA	NA	NA	NA	NA	NA	NA	NA	29.67	10.23	0.47	0.21	0.21	4.2
1006	NA	NA	NA	control	2	NA	NA	NA	NA	25.1	NA	NA	NA	NA	NA	NA	NA	NA	NA	NA	NA	NA	NA	NA	NA	NA	NA	NA	NA	NA	NA	6.41	16.43	0.5	0.78	0.78	5.5
1007	NA	NA	NA	control	1	NA	NA	NA	NA	21.2	NA	NA	NA	NA	NA	NA	NA	NA	NA	NA	NA	NA	NA	NA	NA	NA	NA	NA	NA	NA	NA	13.09	14.01	0.59	1.15	0.03	5.1
1009	NA	NA	NA	control	2	NA	NA	NA	NA	25.1	NA	NA	NA	NA	NA	NA	NA	NA	NA	NA	NA	NA	NA	NA	NA	NA	NA	NA	NA	NA	NA	15.57	11.72	0.83	0.05	0.05	4
1010	NA	NA	NA	control	3	NA	NA	NA	NA	31.1	NA	NA	NA	NA	NA	NA	NA	NA	NA	NA	NA	NA	NA	NA	NA	NA	NA	NA	NA	NA	NA	NA	NA	NA	NA	NA	NA
1011	NA	NA	NA	control	3	NA	NA	NA	NA	30.1	NA	NA	NA	NA	NA	NA	NA	NA	NA	NA	NA	NA	NA	NA	NA	NA	NA	NA	NA	NA	NA	71.39	6.6	0.59	0.25	0.25	9.4
1013	NA	NA	NA	control	1	NA	NA	NA	NA	21.2	NA	NA	NA	NA	NA	NA	NA	NA	NA	NA	NA	NA	NA	NA	NA	NA	NA	NA	NA	NA	NA	15.51	5.16	NA	NA	NA	3.6
1021	NA	NA	NA	control	2	NA	NA	NA	NA	25.6	NA	NA	NA	NA	NA	NA	NA	NA	NA	NA	NA	NA	NA	NA	NA	NA	NA	NA	NA	NA	NA	NA	NA	NA	NA	NA	NA
1025	NA	NA	NA	control	3	NA	NA	NA	NA	34.5	NA	NA	NA	NA	NA	NA	NA	NA	NA	NA	NA	NA	NA	NA	NA	NA	NA	NA	NA	NA	NA	NA	NA	NA	NA	NA	NA
1026	NA	NA	NA	control	1	NA	NA	NA	NA	21.3	NA	NA	NA	NA	NA	NA	NA	NA	NA	NA	NA	NA	NA	NA	NA	NA	NA	NA	NA	NA	NA	NA	NA	NA	NA	NA	NA
1035	NA	NA	NA	control	1	NA	NA	NA	NA	21.8	NA	NA	NA	NA	NA	NA	NA	NA	NA	NA	NA	NA	NA	NA	NA	NA	NA	NA	NA	NA	NA	NA	NA	NA	NA	NA	NA
1037	NA	NA	NA	control	1	NA	NA	NA	NA	21	NA	NA	NA	NA	NA	NA	NA	NA	NA	NA	NA	NA	NA	NA	NA	NA	NA	NA	NA	NA	NA	NA	NA	NA	NA	NA	NA
1031	NA	NA	NA	control	1	NA	NA	NA	NA	20.2	NA	NA	NA	NA	NA	NA	NA	NA	NA	NA	NA	NA	NA	NA	NA	NA	NA	NA	NA	NA	NA	NA	NA	NA	NA	NA	NA
1032	NA	NA	NA	control	1	NA	NA	NA	NA	18.7	NA	NA	NA	NA	NA	NA	NA	NA	NA	NA	NA	NA	NA	NA	NA	NA	NA	NA	NA	NA	NA	NA	NA	NA	NA	NA	NA
1033	NA	NA	NA	control	1	NA	NA	NA	NA	22.3	NA	NA	NA	NA	NA	NA	NA	NA	NA	NA	NA	NA	NA	NA	NA	NA	NA	NA	NA	NA	NA	NA	NA	NA	NA	NA	NA
1022	NA	NA	NA	control	1	NA	NA	NA	NA	21	NA	NA	NA	NA	NA	NA	NA	NA	NA	NA	NA	NA	NA	NA	NA	NA	NA	NA	NA	NA	NA	NA	NA	NA	NA	NA	NA

## Sheet: microbiota before treatment
sample	Candida spp	Bacteroides spp	Lactococcus lactis	Bifidobacterium spp	Bif.adolescentis	Bif. animalis lactis	Bif.bifidum	Bif.dentium	Bif.breve	Bif.catenulatum ssp	Faecalibacterium prausnitzii	Dialister+Alisonella+Megaspherae+Vellonella	Methanobrevibacter spp	Parabacteroides spp	Akkermansia muciniphila	Bif. longum subsp. longum	Butyricimonas spp	Desulfovibrio spp	Coriobacteriia	Lactobacillaceae	Lachnospiraceae	Erysipelotrichaceae	Enterobateriaceae	E.coli	Peptoniphilaceae	Enterococcus spp	Pseudomonas spp	Alistipes spp	Fusobacteriaceae	Prevotella spp	Clostridium dificile gr	Clostridium perfringens gr	Clostridium dificile	Clostridium leptum gr	Streptococcus agalactiae	Streptococcus spp	Staphylococcus spp	Staphylococcus aureus
4	6.8	5.7	6.7	9	0	0	0	5.2	0	8.4	7.1	6.3	0	5	6.6	6	4.5	4.5	8.5	5.4	8.6	6.8	6.4	6.2	5.6	6.9	0	5.1	0	0	6.1	4.8	0	8.2	5.7	7.9	5.1	4.5
6	6.8	4.2	7.3	8.2	7.2	0	0	0	0	0	6.6	6.6	0	4	0	0	0	0	8.9	4	8.4	6.4	7.6	7.7	6.9	6.4	4.6	4.7	0	0	5.6	5.2	0	9.2	5.7	7.6	4.8	0
7	6.1	5.7	6.9	8.3	0	0	0	5.8	0	0	6.9	6.5	0	5.1	0	7.7	4.3	4.4	8.1	5.7	9	7.9	5.4	5.3	6.5	5.9	4.6	5.1	0	3.8	6.3	5.3	0	8.2	4.5	7.8	4.7	4.4
8	5.9	8.1	6.4	8.7	8.5	0	6.7	0	0	7	8.5	8	7.5	7.2	7.9	7.3	6.3	7.3	8.2	6.2	9.2	7.8	7	7	5.7	5.6	4.9	8.2	0	4.9	6.5	5.7	0	9.8	5.3	7.3	5	5
9	5.2	4.7	8	8.6	0	7.1	8.5	7.3	0	0	4.7	6.3	0	4.1	0	7.6	4	3.6	8	6.2	9.2	7.8	5.4	5.3	6.1	6.7	4.9	4.1	0	0	5.5	0	5.2	8.8	5	7.8	4.1	0
12	6	5.6	5.2	8.4	7.4	0	0	0	0	7.9	7.8	7.5	0	5.2	6.8	6.8	4.9	4.9	8.6	5	9.1	7.9	4.1	0	6.3	7.4	4.4	6.1	0	0	6.6	5.2	0	9.5	0	7.4	4.1	0
14	5.9	5.6	5.8	0	0	0	0	0	0	0	7.4	7.7	0	5.1	8.5	0	4.2	5.9	8.5	5.7	8.9	7.1	6.7	6.7	6.8	8	0	6.2	0	3.8	6.5	5.5	0	9.2	5.4	7.6	5.5	5.1
15	6.4	5.4	6.4	7.3	0	0	0	0	0	7.2	5.9	6.8	0	4.7	5.3	4.8	3.8	4.2	8.1	4.7	9	7.1	5.8	5.6	5.3	5.3	0	4.7	5.1	0	6.2	0	0	8	3.1	7	0	0
16	5	6.9	4.7	8.8	8.6	0	4.7	6	0	4.2	8.2	8.1	0	6.7	5.7	6	5.3	6.5	8.3	5.4	9	7.8	7	6.8	5.9	6	0	7.2	7.2	8.2	6.1	5.4	0	9.5	3.5	6.6	4.8	4.6
24	4.4	7.1	5.3	8	6.8	6.1	0	0	0	0	6.6	6.8	0	5.7	7.3	7.2	5.2	5.8	8.2	5.3	8.6	6.6	7	6	5.7	5.6	4.4	6.7	0	4.2	5.6	4.5	0	8.5	0	6.7	4.3	0
31	6.8	6.4	5.8	7	6.6	0	0	0	0	0	8.1	6.1	0	6.3	0	6.1	4.8	5.6	6.5	4.2	8.8	6.2	7	7	4.4	5.3	4.4	7.4	0	8.6	4.9	0	0	8.9	0	6.1	4.6	0
32	4.9	6.3	6.7	7.5	0	7.9	0	4.2	0	0	7	6.8	0	6	0	0	3.9	7	7.1	5.8	8.6	6.9	7.1	7.2	6	6.2	6.5	6.6	0	5.2	5.9	5.1	0	8.8	0	7.7	4.8	4
33	4	6.3	7.2	8.8	8.5	0	0	5.3	0	0	5.8	6.6	0	6	5.1	6.7	4.7	6.5	8.1	6.6	9.1	7.3	5.5	5.4	7.4	5.9	0	6.4	0	0	6.5	6.1	0	8.7	4	7.7	4.7	0
34	0	7.7	5	4.8	0	5.2	0	0	0	0	8.1	7.4	5	7	7	0	5.8	6.8	7.4	5.5	8.5	7.5	7	7	6	7.2	4.7	7.2	0	6	5.4	0	0	9.4	6.2	6.5	4.2	0
36	6.7	6.7	6.8	9.2	8.5	0	0	0	0	8.3	6.6	6.9	6.9	5.7	0	7	4.9	5.4	8.5	5.7	9.2	7.9	6.1	6	5.4	5.4	4.1	6.4	0	4.7	6.8	5.6	0	8.5	4.1	7.7	6.1	5.8
39	6	5.5	5	8	7.6	6.4	7.2	0	0	0	7.1	7.2	0	5.1	0	6.6	3.9	5.9	8.4	4.7	8.7	7	5.9	0	6.3	5.3	0	6	0	6.3	5.9	3.8	0	8.8	4	6.8	4	0
49	4.6	6.8	6.9	9.3	0	6	7.9	5.2	0	0	7.3	7.3	0	6.2	4.6	0	4.5	6.1	8.9	5.1	9.1	8.2	5.3	4.9	5.7	6.1	4.7	6.6	0	4.2	5.9	5	0	9.4	2.2	7.7	4.8	0
51	5.5	8.5	8.6	7.6	6.7	0	0	4.2	0	5.1	8.8	8.5	0	7.8	7.4	6.3	6.9	7	8.1	6.3	9.1	7.6	7.6	7.5	5.9	5.9	0	8.6	0	5.5	6.8	5.8	0	9.8	4.2	8.7	5.2	5.1
53	7.1	8.1	7	7.8	0	0	0	0	0	7	9	8.3	7.6	7.7	6.7	0	6.4	7.6	8.1	5.4	9.5	7.1	7.3	7.2	5.9	6.2	5.2	8.6	0	9.1	6.6	6.2	0	9.8	4.3	7.6	5.2	5.2
55	7.6	5.6	7.6	4.5	0	0	0	4.4	0	0	7.5	5.9	0	4.6	0	0	3.9	5	8	6	9.1	6.6	5.3	0	5	5.5	4.2	5.2	0	0	6.8	5.5	0	8.4	4.4	8.3	4.7	0
57	4.5	5.5	7.1	9	8.5	7.2	0	0	0	8.5	6.8	7.6	0	4.6	5.3	7.5	4.3	4.4	8.7	5.4	9.4	7.9	5.4	0	6.3	6.4	0	5.4	0	4.8	6.6	4.2	0	9.6	0	8.3	4.8	4.4
59	4.8	8	7	7.7	0	0	0	4.3	4.2	0	8.5	7.8	7.1	7.5	7.3	6.7	6.4	7.4	7.4	5.3	8.9	6.5	6.7	6.4	5.4	5.8	4.3	8.1	0	5.4	6.1	4.7	0	9.4	3.9	7.7	4.6	4.3
61	6.5	7.5	6.9	7	4.5	6.3	0	4.7	0	4.7	8.2	7.8	6.2	7.5	7.6	5.1	5.9	7.2	7.8	5.7	8.5	7.1	6.1	5.5	4.9	5.2	4.8	6.6	0	7.3	5.9	4.9	0	9.2	3.7	7.6	4.2	0
63	7.2	7.8	6.6	8.8	8	0	8	0	0	0	7.8	7.5	0	7	0	5.7	5.8	7.2	8.4	5.1	8.7	6.4	6.8	6.6	5.2	5.4	4.9	7.3	0	6	5.7	0	0	9.3	4.3	6.7	4.8	4
66	4.2	3.8	7.1	8.6	8.3	0	8	3.8	0	0	7.2	7	0	4	6.2	6.4	0	4.2	8.4	6.4	8.7	7.3	4.2	3.8	5.4	5.3	4.1	4.7	0	5.7	5.9	5.4	0	9.1	5.3	7.4	5.1	0
70	5.7	7.2	5.6	8.1	0	0	0	3.9	0	0	7.9	7.2	6.2	6.7	7.1	6.1	5.7	6.3	6.5	4.9	8.5	7	6.3	6.1	4.8	5.3	4.6	7.5	0	7.1	6	4.8	0	9	0	6.8	4.3	0
71	6.3	4.8	6.1	5.8	0	5.1	0	0	0	0	6.2	5.1	6.1	5.1	0	0	0	0	6.7	5.5	8.7	7.2	5.3	0	4.7	5.2	4.2	4.4	0	5.8	4.8	0	0	8.1	0	7.4	4.8	4.3
72	6.7	8.2	6.2	8.3	7.6	0	0	4.8	0	0	8.6	8.3	6.7	7.6	5.4	6.1	6.7	7.3	8.2	6.5	9.1	7.3	5.7	5.3	5.7	5.7	4.7	7.5	0	8	6.6	5.9	0	9.7	0	7	5.4	0
75	6	7.1	7.5	8.3	7.6	0	6.7	0	3.8	0	8.4	7.4	7	6.6	6.9	6.9	5.7	7	7.8	7	9.2	7.4	7.3	7.1	4.9	7.1	4.8	7.4	0	7.8	6	4.3	0	9.3	0	7.9	5.5	5.2
76	8.7	6.9	6.7	6.4	0	0	0	0	0	0	8.4	7.2	0	6.1	0	5.5	4.8	6.8	6.8	5.5	9.2	7.7	5.6	4.1	5	5.5	0	7.4	0	4.9	7.2	5.9	0	9.4	0	7.3	4.8	0
77	0	7.8	4.7	9.2	0	0	0	0	0	6.7	8.1	7.2	6.4	7.3	7.4	0	6.1	7.3	8.2	5.7	9.1	7.9	7.2	7.2	5.9	5.6	0	7.8	0	4.1	5.8	3.7	0	9.2	0	7	4.3	0
79	6.4	6.3	5.1	7.8	5.9	6.4	6.4	0	0	0	7.3	5.9	6.8	6	6.8	6.4	5	6	7	5	8.3	6.5	6.4	6.5	5.2	5.5	5.2	7	0	6.7	5.7	5.1	0	8.4	0	5.7	0	0
82	6.6	7.8	6.6	7.1	0	0	0	0	6.1	0	5.2	6.5	0	6.7	0	0	3.4	0	6.2	6.5	8.6	6.4	6.7	6.5	4.4	5.2	4.5	7.2	0	4.2	6	0	0	8.2	0	7.3	0	0
86	4.2	8	6.8	5.6	0	5.8	0	0	0	0	8	7.5	7	7.4	7.4	0	6.1	4.7	8	5.2	8.6	7.2	4.6	4.7	5.4	5.1	0	7.6	0	8.1	5.9	4.3	0	9.4	0	6.9	4.2	0
87	5.7	7.1	5.5	7.9	7	0	6.2	4.5	0	6	7.5	6.8	0	6	4.7	6.3	5	6.8	7.3	5.9	8.5	6.2	6.4	6.3	5.2	5.4	0	7.2	0	4.7	5.7	4.2	0	8.8	4	6.8	4.4	0
88	7.3	7.1	6.9	8.7	0	0	0	4.4	0	7.3	6.8	6.1	0	5.4	0	5.6	4.4	6.8	6.6	7.5	8.9	8.1	7.5	7.5	5.2	6	4.5	7.2	0	0	5.9	0	0	8.2	4.2	7.6	5.3	4.9
92	7.5	7.8	6.6	7.5	0	0	0	4.4	0	0	8.5	7.7	7.5	7.4	6.9	6.9	6	7.7	7	5	9	7.2	7.6	7.5	5.4	5.5	4.5	8.3	0	7	6.6	5.4	0	9.6	4.2	7.7	5	3.9
93	5	6.5	6.4	8.4	7.6	0	0	0	0	0	8.2	7.8	0	5.7	0	0	4.3	6.8	8.4	7.9	9.2	7.8	5.6	4.9	5.5	0	4.9	7.4	0	4.1	6.4	4.3	0	9.6	3.4	8	6.2	0
95	6.4	5.6	6.2	8.7	7.9	6.3	7.2	0	0	0	8.1	7.6	6.5	5.2	5.1	7.2	4.7	6.1	8.2	5.9	9.1	7	6.3	5.9	5.7	6.6	5.4	5.8	0	8	6.6	6.8	0	9	4.2	7.3	5.1	0
97	6.5	5.4	6.5	7.9	0	0	0	4.8	0	0	7.6	6.6	0	4.5	6	6.8	4.7	5.3	6.9	5	8.8	7	5.2	5.3	5.3	5.5	4.4	6.1	0	0	5.1	0	0	8.9	3.2	7.6	5.2	4.5
99	5.2	5.7	6.5	8.2	0	6.9	0	0	0	0	7.6	6.9	0	4.3	0	0	3.7	4.9	7.5	5.8	8.9	7.3	5.7	5.8	6.2	5.7	5.6	5.8	0	0	6.1	5.1	0	8.7	4.5	8	5.2	4.2
100	5	7.6	7.1	8.4	7.6	7.7	5.1	0	0	0	8.8	8.1	7	6.8	6	0	5.6	7.3	8.3	6.4	9.4	8.1	7.7	7.5	5.7	7.2	6	8.1	0	9.1	6.4	5.3	0	9.8	0	8.2	5	0
101	7	5.5	6.1	8.3	0	0	0	0	0	0	7.7	6.5	0	5.1	5.5	5.8	4.8	6.3	8.4	5.2	9.1	6.7	5.5	4.7	5.9	5.4	4.6	6.3	0	0	6.4	5	0	9.3	3.6	7.7	4.6	0
102	7.7	6.6	5.8	7.9	0	0	0	4.2	0	0	8.3	7	6.2	6.2	7.7	6.2	5.5	6.5	7.6	4.6	9.3	6.8	6	4	5.1	5.2	5	7.7	0	8.3	6.2	4.8	0	9.4	0	7.5	4.7	0
103	5.3	6.9	6.1	8.2	7.3	0	0	0	0	6.8	7.7	7.2	5.6	6	0	6.3	4.7	5.2	8.2	5.5	8.7	6.1	7	7	5.1	5.5	4.1	7.1	0	4.3	6.3	4.6	0	8.9	0	7.5	5.1	4.7
104	6.8	7.8	7.4	8.1	7.4	0	0	0	0	7.1	8.8	7.5	7.1	7.3	0	0	5.6	7.4	7.9	5.7	9.4	7.4	7.3	6.4	5.1	6.7	4.8	7.6	0	9.2	6.5	5.1	0	9.6	3.4	8.5	4.3	0
105	4	6	6.1	8.9	8.2	0	5.6	0	0	7.2	6.2	6.6	0	5.2	0	0	4.2	4.4	7.2	4.2	8.1	6.6	4.2	4.4	5.3	6.1	0	6.2	0	3.8	5.9	3.9	0	8.8	0	7.2	4.4	4.1
108	6.1	6.3	7	8.3	0	0	7.6	0	0	7.6	7.3	6.3	5.9	5.5	0	0	3.9	0	7.4	4.6	8.6	7.1	6.4	6.4	4.5	5.3	4.1	6.3	0	4.2	6.3	0	0	8.5	0	7.4	4.4	0
122	5.7	6.1	6.8	7.9	0	0	0	5	0	6.3	8	7.4	7	5.5	5.9	0	4.5	5.9	8.3	5.1	8.9	6.5	5.8	5.8	5	5.1	4.3	5.4	0	7.6	6.7	6.2	0	9	3.8	7.3	4.5	0
123	4.6	5.8	6.3	7.6	0	0	0	0	0	6.7	7.8	6.5	0	5.3	0	6.6	4.4	4.4	6.5	4.5	8.7	6.8	6.1	6	4.9	5.1	4.1	5.8	0	7.5	5.8	4.4	0	8.9	0	7.3	4.1	0
132	6.5	8.1	6.8	7.7	6.9	0	6.1	0	0	0	8.5	8.3	5.3	7.3	0	6.1	6.5	6.8	7.5	6.6	8.6	6.1	5.2	4.3	5.3	4.8	0	7.6	0	9.1	6.8	6.2	0	9.5	0	7.2	4.8	0
111	6.3	6.5	5.2	9	8.7	6.3	0	0	0	0	8	7.8	8.1	6.7	0	6.5	5.1	6.7	7.5	4.9	9.1	7.6	7.3	7.7	6	5.2	0	7.7	0	7.2	6.7	4.7	0	9.6	0	7.8	4.7	0
134	6.7	7.6	7.4	8.1	7.3	0	7.4	6.7	0	5.5	8.4	7.7	8.1	7.4	6.9	5.3	6.1	7.3	8.2	7.4	9.2	7.8	8.4	8.4	5.3	7.2	4.8	8.1	0	8.2	6.6	6.1	0	9.5	3.6	8.6	5.1	4.4
138	7.3	5.5	5.8	7.9	6.5	0	7.4	0	0	0	5.8	6.5	0	5	0	0	3.7	4.6	8.2	5.4	8.8	6.6	4.3	0	5.6	5.5	4.4	5.8	0	0	5.7	0	0	8	0	7.3	4.4	0
137	5.8	8.4	4.4	8.2	0	0	7.3	3.9	0	0	7.7	7.5	0	7	0	7.1	6	7.1	8	5	8.7	7	7	6.8	4.7	6	0	7.2	0	4.4	6	0	0	9.1	0	7.9	4.1	0
1002	6.5	7.8	5.6	7.7	7.5	4.6	5	0	0	6.6	8.3	8.1	7.3	7.5	0	5.5	6.7	6.8	7.5	5.6	9	7.5	7.5	7.5	6.3	6.5	0	8.1	0	7.8	6.5	5.9	0	9.5	5.1	7.6	4.1	0
1003	5.7	5.8	5.3	9	8.7	0	0	0	0	7.2	8.2	7.8	8.1	5.9	7.7	5.7	5.1	6.7	8.6	5.9	9.2	8.1	6.7	6.8	6	5.2	0	6.8	0	5.1	6.9	5.5	0	9.9	0	6.1	4.2	0
1004	4.9	8.1	6.1	7.1	0	3.8	7.2	5	0	0	8.1	7.9	0	7.1	7.3	5.3	6.3	7.1	8.5	4.5	8.8	7.2	7.3	7	5.9	5.1	0	7.8	0	7.5	5.8	5.6	0	9.6	0	7	4.6	0
1006	6.7	8.6	6.8	7.6	4.6	0	0	0	0	0	8.8	8.5	0	7.9	6.9	6.7	6.7	7.8	8.6	5.1	9.6	8.2	6.8	5.3	5.9	6.4	0	8.3	7.3	9	6.4	5.9	0	9.8	4.2	7.8	5.5	5.4
1007	6.2	7.7	6.5	7.8	0	8.1	0	4.3	0	0	7.6	7.6	7.3	7.3	0	6.9	6.1	6.7	8.7	6.6	9.3	7.8	6.4	6.1	6.1	5.6	0	7.8	6.9	7.4	6.5	5.3	0	9.6	3.8	7.4	5	4.6
1009	5.8	6.7	6.1	8	0	0	0	0	0	0	7.8	7.2	7.6	6.5	7.6	0	5.2	7	8.8	5.4	9.1	8.1	5.7	5	5.9	7.9	4.6	7.1	0	6.5	5.8	4.2	0	9.4	1.5	6.7	4.3	0
1010	5.4	7.4	6.7	8	0	0	6.3	4.1	0	0	7.8	7.1	0	6.4	4.3	0	4.2	5.8	8.5	5.7	9	7.9	8.1	8	5.1	5.5	4.3	6.6	0	4.4	5.8	5.2	0	9.3	0	7.4	3.6	0
1011	5.9	8.2	6.4	9	0	0	0	5.3	0	8.2	8.6	8.4	0	7.4	0	7.2	6.4	6.8	8.5	5.5	9.3	7.9	6.4	6.4	6.1	5.8	5	8.1	6.9	5.5	6.8	5.8	0	9.9	5.1	7.4	4.6	4.4
1013	7.3	7.4	4.7	8.1	7.6	0	0	0	0	0	8.6	7.8	7.2	7	7.4	6.4	6	7.3	8.2	4.6	9.1	7.7	6.9	6.2	5.7	6.3	4.9	7.5	0	8.7	7.2	5.7	0	9.6	4.2	7.3	5.3	0
1021	6.3	5.6	5.6	8	6.9	4.5	7.3	4.3	0	6.1	7.9	7.1	6.1	5.6	7.1	6	4.9	6.4	7.7	5.1	8.8	7.5	6.2	6.2	5.1	6.4	0	6.6	0	6.1	6.4	5.8	0	9.2	0	6.8	4.7	4.2
1025	4.6	5.8	5.9	3.4	0	0	0	0	0	0	7.3	6.6	5.6	5.4	0	0	4.2	6.5	7.8	5.5	8.9	7.3	5.3	0	5.5	5.5	4.4	6.3	0	6.7	6.7	5	0	9	0	7.6	4.9	4.4
1026	6.6	8.7	5.8	8.4	0	0	0	0	0	5.7	8.7	8.4	0	7.6	7.1	0	6.4	6.5	7.7	4.9	8.8	6.1	5.9	5.2	5	5	0	7.9	0	4.8	6.5	5.1	0	9.8	0	7.4	5.1	0
1031	6.9	6.2	7.1	7.8	7.1	5	0	0	0	0	6.6	6.6	7.2	5.8	6.2	5.6	4.6	5.8	7.5	5	8.5	7.4	5.8	5.7	5.3	5.9	4	5.7	0	6.3	6.3	6.2	0	8.7	0	7.7	0	0
1032	6.7	5.7	5.5	6.8	6.2	0	0	0	0	5.8	6.8	6	0	5.1	3.4	5	3.9	5.2	7.9	5	8.7	6.8	4.9	0	5.3	5	0	6.1	0	6.9	4.9	0	0	8.3	0	7.4	4.2	0
1033	7.8	6.1	5.6	7.5	4.6	0	0	0	0	0	7.7	6.6	6.6	5.9	3.1	7	4.7	6.9	7.6	5.6	8.4	7	6.2	6.2	5.1	5.6	4.4	6.8	0	7.8	6.3	5.3	0	8.7	3.1	6.7	5.1	0
1022	6.7	7.1	7.7	7.3	6.2	0	0	3.8	0	6.3	8.5	7.5	6	6.5	6.3	5.8	5.2	6.8	7.9	5.9	9.2	7.9	7.3	7	5.2	6.4	4.8	7.3	0	8.4	6.6	5.4	0	9.4	3.8	8	4.5	0

## Sheet: SCFAs_feces before treatment
sample	Acetic acid, mkM	Propionic acid, mkM	Butyric acid, mkM	Valeric acid, mkM
4	3510	1084	1067	18
6	2989	757	584	151
7	2203	890	227	13
8	1870	437	76	74
9	3371	1453	252	136
12	3738	877	1096	166
14	2028	566	314	145
15	3241	992	352	123
16	1099	212	176	52
24	1773	323	195	78
25	1851	358	134	78
28	16134	858	614	133
31	21420	1045	1200	205
32	2111	708	427	147
33	3984	1169	851	306
34	1902	307	319	116
36	12222	635	492	158
39	3148	1269	1293	216
49	7977	380	177	79
51	733	213	69	34
53	11507	788	485	201
55	2407	804	430	115
57	2908	815	725	197
59	14237	702	709	222
61	4126	215	40	35
62	2492	808	564	126
63	1642	369	281	103
66	3279	1338	662	225
70	2009	460	73	93
71	3009	971	1426	311
72	1247	380	143	62
75	3748	1122	1438	349
76	1618	438	267	78
77	2998	599	351	87
78	3386	634	720	134
79	1359	338	145	78
80	2695	687	658	157
82	1623	465	198	8
86	3331	534	238	94
87	2546	795	1317	193
88	5272	1812	1102	459
89	2848	614	495	151
90	4799	1127	1187	111
91	2975	529	538	120
92	971	316	37	32
93	1984	494	267	126
95	3562	1198	791	253
96	3012	705	501	158
97	3932	1035	630	173
99	7975	477	186	49
100	2732	658	176	129
101	3987	480	501	100
102	3194	907	515	169
103	2934	1268	680	108
104	3233	665	868	89
105	2647	279	56	34
108	1366	428	202	65
117	2849	645	384	116
121	2032	487	129	7
122	3941	1295	672	184
123	3632	869	688	76
126	3573	593	1349	135
128	3131	880	1042	191
132	3262	831	715	135
133	1620	868	167	47
111	1929	597	451	120
134	740	422	363	142
138	3550	1012	443	163
137	3242	1024	468	171
1002	1430	442	143	52
1003	2543	466	358	126
1004	8551	2650	324	109
1006	2797	896	578	71
1007	1453	437	250	74
1009	1382	195	312	63
1010	3686	1264	1517	113
1011	2086	451	336	53
1013	1953	382	204	87
1021	1574	396	181	68
1025	2793	861	496	134
1026	1502	331	280	45
1035	2425	462	208	91
1037	1932	671	537	178
1031	1955	346	114	77
1032	2637	927	828	133
1033	1995	435	131	67
1022	3981	978	523	201

## Sheet: SCFAs_serum before treatment
sample	Acetic acid, mkM	Propionic acid, mkM	Butyric acid, mkM	Valeric acid, mkM
31	50.51	5.47	1.91	0.39
61	40.19	4.95	1.44	0.39
63	30.07	5.01	0.87	0.26
75	54.86	6.1	1.57	0.32
76	70.46	5.18	2.44	0.36
77	36.78	3.85	1.05	0.22
78	45.97	3.55	1.23	0.27
79	17.11	1.12	0.37	0.25
80	24.62	0.91	0.35	0.24
82	28.61	3.4	0.67	0.28
86	30.74	3.68	0.85	0.39
87	24.34	4.37	1.42	0.44
88	20.38	3.77	0.98	0.28
89	38.33	2.9	0.86	0.26
90	27.14	3.65	0.88	0.23
91	24.93	3.54	0.81	0.27
92	31.13	4.58	1.01	0.42
93	30.38	3.87	1.11	0.26
95	24.37	2.16	0.39	0.2
96	63.45	5.25	1.29	0.37
97	24.99	2.67	0.67	0.23
99	45.13	3.37	0.66	0.26
100	21.6	2.76	0.58	0.24
101	36.95	4.96	1.22	0.29
102	33.38	2.62	0.68	0.29
103	31.13	3.46	0.8	0.24
104	29.36	2.17	0.61	0.23
105	38.11	1.61	0.39	0.19
108	25.99	1.12	0.38	0.19
117	28.18	2.97	0.84	0.27
121	31.37	3.37	1.37	0.27
122	19.04	4.31	1.15	0.3
123	59.81	4.28	1.56	0.46
126	90.6	4.62	2.12	0.31
128	21.73	4.62	1.22	0.3
132	21.66	2.53	0.53	0.24
133	22.12	5.14	0.83	0.28
137	14.93	1.84	0.71	0.14
1002	50.41	5.16	2	0.4
1003	45.71	2.9	1.38	0.22
1004	51.74	6.52	1.42	0.39
1006	47.93	7.52	1.19	0.36
1007	16.67	4.4	1.39	0.44
1011	36.44	5.7	1.2	0.42
1013	22.88	2	0.47	0.2
1025	19.07	3.7	0.88	0.31
1035	34.59	2.77	0.48	0.18
1037	44.94	5.43	2.4	0.4

## Sheet: microobiota after treatment
sample	Candida spp	Bacteroides spp	Lactococcus lactis	Bifidobacterium spp	Bif.adolescentis	Bif. animalis lactis	Bif.bifidum	Bif.dentium	Bif.breve	Bif.catenulatum ssp	Faecalibacterium prausnitzii	Dialister+Alisonella+Megaspherae+Vellonella	Methanobrevibacter spp	Parabacteroides spp	Akkermansia muciniphila	Bif. longum subsp. longum	Butyricimonas spp	Desulfovibrio spp	Coriobacteriia	Lactobacillaceae	Lachnospiraceae	Erysipelotrichaceae	Enterobateriaceae	E.coli	Peptoniphilaceae	Enterococcus spp	Pseudomonas spp	Alistipes spp	Fusobacteriaceae	Prevotella spp	Clostridium dificile gr	Clostridium perfringens gr	Clostridium dificile	Clostridium leptum gr	Streptococcus agalactiae	Streptococcus spp	Staphylococcus spp	Staphylococcus aureus
4	4.3	5.9	4.2	9	0	0	0	0	8.2	8.5	6.8	6.5	0	5.5	0	0	3.8	0	7.2	5.4	8.7	6.7	6.7	6.7	5.7	5.9	0	5.3	0	0	6.2	0	0	8.3	0	7	3.6	0
6	7.3	6.6	5.2	9.2	8.4	0	8.1	0	0	0	8.2	7.8	0	5.1	0	0	0	0	9.3	5.9	9.3	6.7	6.1	6	5.5	5.5	4.2	6.1	0	0	6.3	4.5	0	9.5	3.9	7.9	4.9	0
7	5.3	5.4	5.6	7.4	0	0	0	5.9	0	0	6.6	6.3	0	4.6	0	3.4	3.8	5.9	7	4.1	8.4	6.5	5	5.3	4.2	5.3	3.6	5.5	0	0	5.4	4.9	0	7.9	0	6.8	4.3	0
8	4.7	7.2	6.8	8.5	8.2	4.1	7.3	0	0	0	8.4	7.8	7.8	7.1	8.2	6.6	5.8	7.4	8.4	6.1	9	7.9	6.8	6.4	6	5.8	5	7.8	0	7.9	6.5	5.3	0	9.6	3.5	7.3	4.9	4.7
9	5.4	5.3	7.8	9.1	0	0	8.7	4	0	8.7	4.5	6.5	0	4.1	0	7.8	4	3.8	8.8	5.6	8.9	7.4	6.4	6.4	5.9	7.3	4.6	4.2	0	0	6.4	0	0	7.9	5.3	7.6	4.5	0
12	5.2	4.8	7.5	8.3	0	0	0	0	0	8.1	6.7	6.9	0	4.2	4.4	6.9	3.8	4	8.7	6.3	8.9	7.6	6.1	5.8	5.4	5.8	0	5.5	0	0	5.6	4.1	0	8.7	3.7	7.6	4.9	0
14	4.8	6.9	6.2	0	0	0	0	0	0	0	8.2	7.5	0	6.6	0	0	4.7	6.5	9.1	5.8	9.6	7.5	5.4	0	7.5	6.4	5.6	7.9	0	4.5	6.2	4.6	0	9.8	0	7.4	7.8	7.5
15	6.6	6.2	5.5	8.6	0	0	0	0	0	8.4	7.6	7.6	0	5.4	5.9	5.9	4.3	6.2	8.2	8	9.1	7.6	5.6	5.8	5.3	6.5	4.3	5.9	0	0	5.2	0	0	9	4.8	7.1	6.2	0
16	6.1	6	6.7	8.3	8.1	0	0	3.8	0	0	7.8	7.5	0	5.5	0	0	3.8	6	8.5	5.9	9.1	7.9	6.2	6.2	7.2	7.7	4.8	5.8	6.2	6.6	5.9	3.9	0	8.8	5.6	7.3	4	0
24	4.4	6.2	5.6	7.4	6.3	5.5	0	0	0	0	7.3	7.1	0	5.3	7.4	6.6	5	5.3	8.1	5.3	8.6	7	7.3	7.3	6.2	6.3	4.3	6.1	0	4.4	5.1	4.1	0	8.5	5.9	8.2	4.3	4.4
32	0	5.4	5.3	4.8	0	4.3	0	4.1	0	0	6.6	7.5	0	4.9	0	0	2.9	5.2	7	4.5	8.8	7.3	6.8	6.9	5.7	5.4	0	5.4	0	4.1	5.6	0	0	9.2	0	6.9	4.3	4.5
34	0	7.7	6.7	8.2	7.7	0	0	0	0	0	8.2	7.7	0	6.9	5.1	7.3	5.7	6.9	7.9	5.1	8.9	8	5.2	5.3	5.3	5.1	4.4	7.2	0	4.2	6.2	0	0	9.4	2.2	7	0	0
36	0	7	5.5	8.4	7.6	0	0	0	0	7.6	7.3	6.9	0	6.4	0	7	5	6.6	7.8	4.8	8.6	6.7	7.3	7.4	5.3	4.9	0	7.2	0	6.1	5.7	0	0	8.5	0	6.6	5.8	5.7
39	7.4	4.8	5.4	8.9	8.7	0	7.2	0	0	0	6.6	7	0	4	0	6.9	0	5.1	8.4	6.6	8.6	7.1	6.7	3.8	5.2	6.6	3.8	4.3	0	5.1	5.9	4.7	0	7.8	0	7.4	0	0
49	5.4	8	5.7	8	0	5.5	4.6	5.6	0	0	8.4	8	0	7	0	0	5.8	7.4	7.9	6	9.1	7.6	6.8	6.8	5.8	6	0	7.8	0	4.3	5.7	3.8	0	9.6	0	7.6	4.7	4.2
57	0	4.9	5	8	7.4	0	0	0	0	7.4	6.3	6.3	0	3.9	0	6.3	3.4	4	7.9	4.5	8.2	6.6	4.7	5.1	5.6	5	4.1	4.8	0	4.2	5	0	0	8.6	0	7.6	0	0
77	5.6	7.5	5.6	7.7	0	0	0	0	0	6.4	7.6	7.4	0	6.7	7.1	0	6.1	5.9	7.4	4.3	8.3	7	8.2	8.2	5.9	6.2	0	7.4	6.7	5.4	4.9	3.8	0	8.9	0	6.7	4.8	4.2
90	5.9	7.8	6.6	8.7	0	0	0	0	0	8.7	7.6	7.8	0	7.1	0	0	3.2	7	7.4	6.8	9.1	8.2	8.3	8.2	4.6	6.4	3.9	6.2	6.7	4.7	5	3.7	0	8.6	2.5	8.4	6	5.6
91	6.3	8	7.6	5.3	4.5	0	0	0	0	0	8.8	8.1	4.9	7.5	5.1	0	6.5	7.5	8	5.7	9.3	6.9	8.4	8.3	5.4	5.5	4.7	8.1	0	6.8	5.7	0	0	9.7	2.9	7.7	0	0
92	5.9	7.4	6.5	6.8	0	6.6	0	3.7	0	0	8.5	6.7	6.8	7.2	6.7	0	6	7.4	7.5	5.4	8.8	5.8	7.4	7.3	5.1	5.2	0	8.2	0	6.6	5.5	5.2	0	9.3	0	7.3	5.3	5.1
99	6.1	6.2	6	7.7	0	0	0	0	0	0	7	6.2	0	5.3	0	0	4.2	6.2	6.7	4.6	7.8	6.1	7.4	7	4.2	6.2	0	6.8	0	0	4.7	0	0	8.2	0	6.7	0	0
117	5.9	8.1	4.4	8.8	8.2	0	0	0	0	7	8.4	8	0	7	7.2	6.7	6.3	6.9	8.2	0	8.7	5.9	7.4	0	5.1	4.7	0	7.8	0	4.6	6.8	0	0	9.3	0	6.4	5.7	5.3
132	5.9	6.6	5.5	7.4	6.8	0	6.3	0	0	0	8.3	7.1	6.9	6.6	0	6.4	5.4	7	7.6	5.5	8.6	5.9	6.4	6.3	5	5.6	4.4	7.3	0	8.5	5.9	5	0	9.2	0	7.1	5.4	0
111	6.9	5.8	7.3	7.7	7.4	7	3.8	0	4.9	0	6.5	6.5	5.4	5.1	0	4.8	3.2	4	6.8	6	8.3	7.5	6.4	6.4	4.8	6	4.1	5.6	0	5.7	5.9	0	0	8.4	4.7	8.1	4.9	0

## Sheet: SCFAs_feces after treatment
sample	Acetic acid, mkM	Propionic acid, mkM	Butyric acid, mkM	Valeric acid, mkM
4	1973	914	817	197
6	2407	517	1412	84
7	857.124	555.174	138.409	73.9512
8	2578	1050	807	262
9	1778	868	346	169
12	2408	1327	1326	87
14	1602	367	351	87
15	1860	1066	437	112
16	1713	905	649	31
24	922	295	210	64
32	1332.6	651.305	443.868	103.451
34	2774	718	863	256
36	1006	807	733	278
39	4017	2177	1048	190
49	1336	652	214	57
51	687	126	54	89
53	987	485	365	176
55	1976	468	376	105
57	3757	1324	1643	544
61	2583	932	742	192
63	1233	187	187	76
77	767	210	177	67
90	2887	815	1226	13
91	1875	511	302	164
92	1299.9	646.811	219.536	127.552
99	418	184	154	28
117	1383	583	224	77
123	1298	423	295	61
132	2639	578	177	106
133	3651	1718	663	70
111	3651	1718	663	70
134	11067	1474	1582	164

## Sheet: SCFAs_serum after treatment
sample	Acetic acid, mkM	Propionic acid, mkM	Butyric acid, mkM	Valeric acid, mkM
4	NA	NA	NA	NA
6	NA	NA	NA	NA
7	31.98	4.67	1.16	0.25
8	NA	NA	NA	NA
9	NA	NA	NA	NA
12	NA	NA	NA	NA
14	NA	NA	NA	NA
15	34.22	3.86	0.63	0.24
16	25.91	2.04	0.44	0.2
24	NA	NA	NA	NA
25	NA	NA	NA	NA
28	73.48	5.46	1.11	0.27
31	NA	NA	NA	NA
32	49.54	6.55	2.96	0.42
33	46.49	3.96	0.85	0.26
34	15.46	3.3	1.29	0.39
36	NA	NA	NA	NA
39	31.9	5.6	1.12	0.31
49	39.95	4.53	1.17	0.26
51	26.76	3.04	0.65	0.3
53	27.2	3.51	0.75	0.3
55	21.14	4.07	0.82	0.27
57	NA	NA	NA	NA
59	NA	NA	NA	NA
61	40.19	4.95	1.44	0.39
62	NA	NA	NA	NA
63	30.07	5.01	0.87	0.26
66	NA	NA	NA	NA
70	NA	NA	NA	NA
71	NA	NA	NA	NA
72	NA	NA	NA	NA
75	NA	NA	NA	NA
76	NA	NA	NA	NA
77	NA	NA	NA	NA
78	NA	NA	NA	NA
79	NA	NA	NA	NA
80	NA	NA	NA	NA
82	NA	NA	NA	NA
86	NA	NA	NA	NA
87	NA	NA	NA	NA
88	NA	NA	NA	NA
89	NA	NA	NA	NA
90	NA	NA	NA	NA
91	24.93	3.54	0.81	0.27
92	36.05	3.97	1.01	0.29
93	NA	NA	NA	NA
95	NA	NA	NA	NA
96	NA	NA	NA	NA
97	NA	NA	NA	NA
99	NA	NA	NA	NA
100	NA	NA	NA	NA
101	NA	NA	NA	NA
102	NA	NA	NA	NA
103	NA	NA	NA	NA
104	NA	NA	NA	NA
105	NA	NA	NA	NA
108	NA	NA	NA	NA
117	NA	NA	NA	NA
121	NA	NA	NA	NA
122	NA	NA	NA	NA
123	NA	NA	NA	NA
126	NA	NA	NA	NA
128	NA	NA	NA	NA
132	21.66	2.53	0.53	0.24
133	NA	NA	NA	NA
111	NA	NA	NA	NA
134	NA	NA	NA	NA
138	NA	NA	NA	NA
137	NA	NA	NA	NA
1002	NA	NA	NA	NA
1003	NA	NA	NA	NA
1004	NA	NA	NA	NA
1006	NA	NA	NA	NA
1007	NA	NA	NA	NA
1009	NA	NA	NA	NA
1010	NA	NA	NA	NA
1011	NA	NA	NA	NA
1013	NA	NA	NA	NA
1021	NA	NA	NA	NA
1025	NA	NA	NA	NA
1026	NA	NA	NA	NA
1035	NA	NA	NA	NA
1037	NA	NA	NA	NA
1031	NA	NA	NA	NA
1032	NA	NA	NA	NA
1033	NA	NA	NA	NA
1022	NA	NA	NA	NA
